# Supplementary material for: Effect of PM2.5 Levels on ED Visits for Respiratory Causes in a Greek Semi-Urban Area
Source: J Pers Med. 2022 Nov 5;12(11):1849. doi: 10.3390/jpm12111849 (PMC9696598; doi:10.3390/jpm12111849)
Supplement: Supplementary file 1 [file jpm-12-01849-s001.zip]

Archive with 1 entries (1 files):
- jpm-1867968-supplementary.pdf
